# Supplementary material for: Multi-Cohort Federated Learning Shows Synergy in Mortality Prediction for MRI-Based and Metabolomics-Based Age Scores
Source: J Healthc Inform Res. 2025 Jul 30;9(4):606–28. doi: 10.1007/s41666-025-00208-6 (PMC12602841; doi:10.1007/s41666-025-00208-6)
Supplement: Supplementary file 2 — (xlsx 14 KB) [file 41666_2025_208_MOESM2_ESM.xlsx]

## Sheet: CLAIM
Section	Topic	N	Item	Assessment	Comments
Title/Abstrac		1	Identification as a study of AI methodology, specifying the category of technology used (eg, deep learning)	x	CNN
	Abstract	2	Structured summary of study design, methods, results, and conclusions	x
Introduction		3	Scientific and clinical background, including the intended use and clinical role of the AI approach	x
		4	Study objectives and hypotheses	x
Methods	Study Design	5	Prospective or retrospective study	x	Retrospective
		6	Study goal, such as model creation, exploratory study, feasibility study, noninferiority trial	x	Model Creation + Model Exploration
Data		7	Data Sources	x	Methods: Data Preparation
		8	Eligibility criteria: how, where, and when potentially eligible participants or studies were identified (eg, symptoms, results from previous tests, inclusion in registry, patient-care setting, location, dates)	x
		9	Data preprocessing steps (in the description: "specify theuse of normalization, resampling of image size, change in bit depth and/or adjustment of window/level settings" + "how the issues were handled: regional fromat, manual input, incosistent data, missing data, wrong data types, file manipulation and missing anonymization" + criteria to remove outliers)	x
		10	Selection of data subsets, if applicable	x
		11	Definitions of data elements, with references to common data elements (define the predictor and outcome variables. Map them to common data elements, if applicable, such as those mantained by the radiology comminity or the US National Institutes of health.)	-
		12	De-identification methods	-	Performed by the data providers
		13	How missing data were handled (State clearly how missing data were handled, such as replacing them with approximate or predicted values. Describe the biases that the imputed data might introduce.)	x	Methods: Data Preparation (Diagram with selection of patients for training, testing, and association analysis)
	Ground Truth	14	Definition of ground truth reference standard, in sufficient detail to allow replication	-	Assessment performed by each cohort.
		15	Rationale for choosing the reference standard (if alternatives exist)	-
		16	Source of ground truth annotations; qualifications and preparation of annotators (Specify the number of human annotators and their qualifications)	-
		17	Annotation tools	-
		18	Measurement of inter- and intrarater variability; methods to mitigate variability and/or resolve discrepancies	-
	Data Partitions	19	Intended sample size and how it was determined	x
		20	How data were assigned to partitions; specify proportions	x
		21	Level at which the partitions are disjoint	x
	Model	22	Detailed description of model, including inputs, outputs, all intermediate layers and connections (If a previously published model architecture is employed, cite a reference that meets the preceding standards and fully describe every modification)	x	Reference to the paper that proposed the model
		23	Software Libraries, frameworks, and packages	x	In the Github repositories (Docker images available)
		24	Initialization of model parameters (e.g., randomization, transfer learning): Describe the distribution from which random values were drawn for randomly initialized parameters.	x	Randomization
	Training	25	Details of the training approach, including data augmentation, hypeparameters, number of models trained	x	Methods: Federated Training and Implementation Details
		26	Method of selecting the final model	x	Methods: Implementation Details
		27	Ensembling techniques	-	-
	Evaluation	28	Metrics of model performance	x	Methods: Deep Learning for BrainAge prediction
		29	Statistical measure of significance and uncertainty (e.g. confidence intervals)	x
		30	Robustness or sensitivity analysis (Analyze the robustness or sensitivity of the model to various assumptions or initial conditions)	x	Supplementary Material: Model optimization
		31	Methods for explainability and interpretability and how they were validated ("If applied, describe the methods that allow one to explain or interprent the models results and provide the parameters used to generate them…")		Performed in the paper proposing the model but outside the scope of this paper.
		32	Validation or testing on external data	x
Results	Data	33	Flow of participants or cases, using a diagram to indicate inclusion and exclusion (Specify the criteria to include and exclude patients or examinations or pieces of information and document the numbers of cases that met each criterion. We strongly recom- mend including a flowchart/diagram in your results to show initial patient population and those excluded for any reason.)	x	Methods: Figure 3
		34	Demographic or clinical characteristics	x	Methods: Data Preparation
	Model performance	35	Performance metrics for optimal model(s) on all data partitions	x	Results
		36	Estimates of diagnostic accuracy and their precision (such as 95% interval confidence)	x
		37	Failure analysis of incorrectly classified cases	x	We didn't perform a classification task but evaluated the potential causes for the difference in performance across cohorts by looking into sub-groups (different age ranges).
Discussion		38	Study limitations, including potential bias, statistical uncertainty, and generalizability	x	Discussion
		39	Implications for practice, including the intended use and/or clinical role	x	Survival analysis for dementia and mortality
Other information		40	Registration number and name of registry	-
		41	Where the full study protocol can be accessed (if it exceeds the journal word count)	-
		42	Sources of funding and other support; role of funders	x
				CLAIM completeness
			Missing items	1
				0.0238095
				0.97619
